# Supplementary material for: Cunninghamella arunalokei a New Species of Cunninghamella from India Causing Disease in an Immunocompetent Individual
Source: J Fungi (Basel). 2021 Aug 19;7(8):670. doi: 10.3390/jof7080670 (PMC8401845; doi:10.3390/jof7080670)
Supplement: Supplementary file 1 [file jof-07-00670-s001.zip]

Archive with 1 entries (1 files):
- jof-1290227-supplementary.pdf
